# Supplementary material for: Conservation Potential Trough In Vitro Regeneration of Two Threatened Medicinal Plants Ungernia sewertzowii and U. victoris
Source: Plants (Basel). 2024 Jul 18;13(14):1966. doi: 10.3390/plants13141966 (PMC11280894; doi:10.3390/plants13141966)
Supplement: Supplementary file 1 [file plants-13-01966-s001.zip]

Archive with 1 entries (1 files):
- plants-3043142-supplementary.pdf
